# Supplementary material for: Difference in Intraspecies Transmissibility of Severe Fever with Thrombocytopenia Syndrome Virus Depending on Abrogating Type 1 Interferon Signaling in Mice
Source: Viruses. 2024 Mar 5;16(3):401. doi: 10.3390/v16030401 (PMC10974630; doi:10.3390/v16030401)
Supplement: Supplementary file 1 [file viruses-16-00401-s001.zip]

Archive with 1 entries (1 files):
- viruses-2871563-supplementary.xlsx
