# Supplementary material for: Difference in Intraspecies Transmissibility of Severe Fever with Thrombocytopenia Syndrome Virus Depending on Abrogating Type 1 Interferon Signaling in Mice
Source: Viruses. 2024 Mar 5;16(3):401. doi: 10.3390/v16030401 (PMC10974630; doi:10.3390/v16030401)
Supplement: Supplementary file 1 [file viruses-16-00401-s001.zip › viruses-2871563-supplementary.xlsx]

## Sheet: Sheet1
Table S1: Body weight of mice in all experiment.
	dpi NAME	0	1	2	3	4	5	6	7	8	9	10
	Experiment 1
	SFTSV-WT 1	100	91.74	103.42	98.32	96.77	99.75
	SFTSV-WT 2	100	90.74	83.7	98.4	99.32	99.81
	SFTSV-WT 3	100	90.61	82.68	95.98	94.57	96.95
	SFTSV-WT 4	100	88.23	80.61	101.52	98.78	99.63
	SFTSV-WT 5	100	88.81	78.75	87.75	92	92.19
	SFTSV-WT 6	100	90.7	82.8	103.63	101.4	103.63
	SFTSV-WT 7	100	93.46	94.65	96.04	93.9	93.27	85.28	80.69	79.56	81.38	78.93
	SFTSV-WT 8	100	100.06	102.3	103.03	103.45	107.15	106.97	105.45	106.3	104.73	100.48
	SFTSV-WT 9	100	98.7	98.39	99.75	96.89	101.12	100.62	98.76	103.6	101.86	93.54
	SFTSV-WT 10	100	101.11	102.9	103.27	100	92.78	92.59	94.01	95.37	95.68	93.4
	SFTSV-WT 11	100	100.06	99.52	102.57	95.33	94.97	93.23	92.99	95.39	110.48	92.4
	SFTSV-WT 12	100	104.05	107.59	110.38	103.92	106.65	100.13	100.63	102.41	104.24	100.13
	Co-KO 1	100	87.99	78.49	96.04	99.28	104.89
	Co-KO 2	100	86.84	77.61	96.06	95.16	103.48
	Co-KO 3	100	87.89	79.1	95.36	98.86	103.98
	Co-KO 4	100	88.42	80.25	93.35	94.62	99.05
	Co-KO 5	100	88.72	80.99	72.27	104.65	107.15
	Co-KO 6	100	89.84	81.64	97.43	96.72	97.6
	Co-KO 7	100	103.5	99.49	99.27	93.72	98.39	99.27	100.15	96.2	96.35	94.89
	Co-KO 8	100	102.14	102.74	105.89	104.29	115.48	113.1	114.46	105.71	108.93	107.86
	Co-KO 9	100	107.57	104.8	103.62	98.88	108.55	107.5	110	102.96	98.03	93.62
	Co-KO 10	100	99.42	99.06	99.42	99.77	101.81	105.26	108.77	109.77	107.66	106.67
	Co-KO 11	100	101.45	91.56	90.06	85.32	85.32	87.75	87.75	89.6	91.85	89.36
	Co-KO 12	100	103.24	101.9	101.69	96.97	98.8	99.08	98.59	96.27	96.83	95.92
	Experiment 2
	SFTSV-KO 1	100	95.19	84.49
	SFTSV-KO 2	100	96.65	88.83	77.99
	SFTSV-KO 3	100	92.05	86.59
	SFTSV-KO 4	100	97.92
	SFTSV-KO 5	100	93.98	83.73
	SFTSV-KO 6	100	92.43	80.76
	SFTSV-KO 7	100	89.81
	SFTSV-KO 8	100
	SFTSV-KO 9	100	102.72	92.93	81.79	77.72
	SFTSV-KO 10	100
	SFTSV-KO 11	100
	SFTSV-KO 12	100	94.51	81.59
	Co-KO 1	100	97.06	98.82	107.53	109.35	104.71
	Co-KO 2	100	88.3	89.47	98.01	93.8	87.72
	Co-KO 3	100	101.66	101.66	87.18	84.7	83.43
	Co-KO 4	100	107.66	105.53	107.57	106.64	104.17
	Co-KO 5	100	106.02	105.42	102.95	101.69	102.41
	Co-KO 6	100	86.01	89.51	96.5	101.33	106.29
	Co-KO 7	100	102.31	98.73	105.09	101.73	101.73	102.2	98.61	100.12	100.69	100.23
	Co-KO 8	100	99.49	104.39	102.96	99.9	103.88	99.44	98.98	98.21	101.17	89.39
	Co-KO 9	100	100.48	108.93	112.44	115.77	117.2	117.8	108.27	98.33
	Co-KO 10	100	105.17	109.2	108.22	106.44	108.22	101.95	102.53	106.32	102.87	104.25
	Co-KO 11	100	105.59	109.41	108.94	99.24	97.06	89.29	78.71
	Co-KO 12	100	102.9	103.28	101.42	96.17	89.62	83.17
	Experiment 3
	SFTSV-Ab (co.WT) 1	100	102.82	103.9	100.66	96.82	100.72	103.06
	SFTSV-Ab (co.WT) 2	100	98.94	87.13	86.88	78.81	77.5	76.13	71.56	73.63	71.44	72.38
	SFTSV-Ab (co.WT) 3	100	95.33	85.09	82.01	70.63	70.69	73.99	75.58	81.16	86.97	87.82
	SFTSV-Ab (co.WT) 4	100	89.93	82.01	80.77	71.72	72.74	72.96	72.85	78.79	80.88	83.09
	SFTSV-Ab (co.WT) 5	100	99.52	90.31	88.94	79.49	78.24	80.86	79.07	88.47	90.84	91.56
	SFTSV-Ab (co.WT) 6	100	95.55	84.94	84.51	79.09	78.17	80.98	79.88	82.8	84.57	88.9
	SFTSV-Ab (co.WT) 7	100	101.82	88.5	85.04	81.16	76.88
	SFTSV-Ab (co.WT) 8	100	88.98
	SFTSV-Ab (co.WT) 9	100	94.4	85.74	82.57	78.55	72.44
	SFTSV-Ab (co.WT) 10	100	101.85	90.36	86.19	79.58	73.75
	SFTSV-Ab (co.WT) 11	100	96.7	89.85	87.78	89.18	85.09
	SFTSV-Ab (co.WT) 12	100	97.87	90.8	83.24	82.75	79.71
	SFTSV-Ab (co.Ab) 1	100	99.94	90.78	88.37	79.85	75.14
	SFTSV-Ab (co.Ab) 2	100	97.2	87	85.66	76.63	77.39
	SFTSV-Ab (co.Ab) 3	100	96.17	86.13	81.29	74.72	70.53
	SFTSV-Ab (co.Ab) 4	100	100.35	92.35	91.65	81.32	77.35
	SFTSV-Ab (co.Ab) 5	100	94.09
	SFTSV-Ab (co.Ab) 6	100	100.38	90.87	87.48	83.57	80.18
	SFTSV-Ab (co.Ab) 7	100	101.54	88.76	86.92	79.47	77.87	79.17	81.12	89.82	96.45	97.87
	SFTSV-Ab (co.Ab) 8	100	96.57	84.36	83.81	75.69	79.42	82.01	80.14	86.1	87.85	95.19
	SFTSV-Ab (co.Ab) 9	100	99.4	101.68	101.2	96.71	100.9	100.12	94.85	96.41	98.2	98.2
	SFTSV-Ab (co.Ab) 10	100	90.12	78.35
	SFTSV-Ab (co.Ab) 11	100	98.21	90.66	87.53	78.64	75.45	77.24	75.9	82.16	85.29	90.79
	SFTSV-Ab (co.Ab) 12	100	96.87	88.4	87.21	83.32	86.14	86.39	87.08	91.29	96.99	96.55
	SFTSV-Ab (co.KO) 1	100	95.7	85.91	83.23	73.75	80.05	78.8	79.55	82.61	82.17	81.05
	SFTSV-Ab (co.KO) 2	100	98.18	91.92	87.66	81.84	81.9	81.15	83.78	87.35	88.92	91.42
	SFTSV-Ab (co.KO) 3	100
	SFTSV-Ab (co.KO) 4	100	96.03	86.17	83.08	73.84	71.48	71.85	73.09	76.44	78.43	80.6
	SFTSV-Ab (co.KO) 5	100	96.6	88.97	85.76	78.64	76.97	76.2
	SFTSV-Ab (co.KO) 6	100	112.36
	SFTSV-Ab (co.KO) 7	100	86.62	77.21	72.47
	SFTSV-Ab (co.KO) 8	100	95.62	85.78	83.42	77.26	76.22
	SFTSV-Ab (co.KO) 9	100	97.49	86.98	84.72	80.68	81.72
	SFTSV-Ab (co.KO) 10	100	91.28	80.08	74.48	68.24
	SFTSV-Ab (co.KO) 11	100	100.12	90.34	87.8	77.05	75.6
	SFTSV-Ab (co.KO) 12	100	101.18	92.53	89.54	81.44	84.18
	Co-WT 1	100	100	102.46	103.57	101.64	103.81	100	100.64	101.23	104.22	98.95
	Co-WT 2	100	101.6	99.82	101.66	101.83	104.44	104.61	101.42	103.96	106.45	104.67
	Co-WT 3	100	102.78	100.95	102.84	102.21	101.58	101.58	96.53	99.12	101.07	98.74
	Co-WT 4	100	101.26	102.82	102.7	103.66	105.28	104.8	100.06	102.64	106.71	103.3
	Co-WT 5	100	102.36	100.91	101.99	99.21	106.71	106.28	101.93	103.99	111.72	106.65
	Co-WT 6	100	100.42	99.64	102.7	100.24	101.44	102.1	96.82	98.62	101.62	99.1
	Co-WT 7	100	99.35	99.12	97.24	97.83	97.36
	Co-WT 8	100	92.13	89.87	89.3	89.7	89.7
	Co-WT 9	100	109.71	104.92	103.16	104.92	101.58
	Co-WT 10	100	91.61	84.67	97.26	100.64	98.37
	Co-WT 11	100	89.95	94.55	86.83	86.77	90.07
	Co-WT 12	100	89.69	89.07	91.93	97.14	96.47
	Co-Ab 1	100	88.9	87.42	88.78	88.66	86.62
	Co-Ab 2	100	105.72	102.01	101.4	101.46	99.88
	Co-Ab 3	100	101.71	102.5	101.83	102.32	103.23
	Co-Ab 4	100	103.51	102.32	102.2	100.12	101.9
	Co-Ab 5	100	87.62	100.06	98.78	97.5	100.87
	Co-Ab 6	100	105.39	104.84	103.74	103.86	104.17
	Co-Ab 7	100	108.96	105.07	101.85	101.3	104.82	102.47	99.38	97.78	98.45	98.27
	Co-Ab 8	100	92.59	93.63	79.52	94.99	101.2	99.56	92.92	97.11	95.97	95.81
	Co-Ab 9	100	96.98	99.81	100.43	97.16	100.8	107.28	98.89	105.8	103.76	100.74
	Co-Ab 10	100	100.68	100	98.76	97.85	101.86	99.1	96.05	96.78	97.29	100
	Co-Ab 11	100	95.14
	Co-Ab 12	100	104.89	102.11	104.47	103.69	106.22	105.26	103.63	104.23	104.53	102.72
	Co-KO 1	100	94.9	95.36	109.02	96.14	100.52	100.85	100.26	103.33	106.67	103.92
	Co-KO 2	100	101.91	101.25	88.55	83.74	85.71	89.4	91.18	96.38	94.67	98.75
	Co-KO 3	100	101.97	96.26	100.06	98.03	96.83	95.12	96.64	101.65	105.45	103.36
	Co-KO 4	100	94.54
	Co-KO 5	100	102.02	99.49	99.27	99.61	99.66	98.26	94.73	103.09	105.11	102.13
	Co-KO 6	100	98	98.38	101.94	101.44	101.38	100.63	97.75	101.13	102.75	99.38
	Co-KO 7	100	101.01	97.09	97.47	92.15	91.96
	Co-KO 8	100	104.2	99.63	99.38	93.14	95.43
	Co-KO 9	100	100.78	96.63	98.32	95.28	99.61
	Co-KO 10	100	102.63	100.81	102.81	97.63	97.31
	Co-KO 11	100	109.14	99.59	100.88	87.26	84.54
	Co-KO 12	100	102.21	99.19	97.09	94.82	100.35
